# Supplementary material for: Trichostatin A attenuates ventilation-augmented epithelial-mesenchymal transition in mice with bleomycin-induced acute lung injury by suppressing the Akt pathway
Source: PLoS One. 2017 Feb 24;12(2):e0172571. doi: 10.1371/journal.pone.0172571 (PMC5325309; doi:10.1371/journal.pone.0172571)
Supplement: S1 Table — Five days after administering bleomycin, Evans blue dye analysis (A), lung wet-to-dry-weight ratio (B), BAL fluid total protein (C), MDA (D), MMP-9 (E) and PAI-1 (F) secretion in BAL fluid were from the lungs of nonventilated control mice and mice ventilated at a tidal volume of 6 mL/kg (VT 6) or 30 mL/kg (VT 30) for 5 h with room air (n = 5 per group). TSA 2 mg/kg was given intraperitoneally 1 h before mechanical ventilation. Data are presented as mean ± SD. (XLS) [file pone.0172571.s001.xls]

## Sheet: 工作表1
Group	EBD	WD	TP	MDA	MMP-9	PAI-1
C	24.591	3.9	0.212	30.885	9.053	0.148
C	21.89	3.8	0.219	31.604	11.224	0.154
C	25.33	3.8	0.202	29.149	10.259	0.171
C	23.51	3.7	0.221	29.496	10.38	0.143
C	24.37	3.9	0.214	30.312	10.227	0.154
BC	26.542	4.1	0.241	35.262	15.081	0.35
BC	30.981	4.2	0.268	31.918	15.684	0.361
BC	26.568	4	0.248	32.26	13.273	0.39
BC	27.46	4	0.262	35.188	15.323	0.327
BC	28.54	4.2	0.255	33.741	14.845	0.356
B6	35.075	4.8	0.403	42.199	42.449	0.419
B6	34.827	4.5	0.399	38.772	47.874	0.373
B6	37.316	4.6	0.393	48.279	37.867	0.436
B6	35.37	4.4	0.379	43.594	37.144	0.386
B6	36.11	4.9	0.394	43.225	41.329	0.432
B30	121.508	6	0.831	65.349	66.199	2.106
B30	126.876	6.5	0.896	67.853	75.844	1.91
B30	127.637	7.5	0.907	62.307	65.114	2.094
B30	130.2	6.3	0.909	56.308	67.284	2.29
B30	120.4	7.1	0.886	63.081	68.612	2.214
B30TSA	88.217	5	0.57	47.103	44.86	1.277
B30TSA	79.64	5.5	0.567	43.274	40.881	1.501
B30TSA	66.456	5.3	0.56	44.693	55.831	1.213
B30TSA	75.384	5.2	0.589	48.021	41.484	1.306
B30TSA	77.4	5.3	0.572	45.813	45.762	1.324
