# Supplementary material for: Trichostatin A attenuates ventilation-augmented epithelial-mesenchymal transition in mice with bleomycin-induced acute lung injury by suppressing the Akt pathway
Source: PLoS One. 2017 Feb 24;12(2):e0172571. doi: 10.1371/journal.pone.0172571 (PMC5325309; doi:10.1371/journal.pone.0172571)
Supplement: S2 Table — (A) Five days after bleomycin treatment, total HDAC activity was from the lungs of nonventilated control mice and mice ventilated at a tidal volume of 6 mL/kg or 30 mL/kg for 5 h with room air (n = 5 per group). (B and C) Western blots performed using antibodies that recognize HDAC2, HDAC4, and GAPDH expression in lung tissue five days after bleomycin treatment were from nonventilated control mice and mice ventilated at a tidal volume of 6 mL/kg or 30 mL/kg for 5 h with room air (n = 5 per group). (D) Real-time polymerase chain reaction of HDAC4 mRNA and GAPDH mRNA expression in lung tissue after five days of bleomycin treatment were from nonventilated control mice and mice ventilated at a tidal volume of 6 mL/kg or 30 mL/kg for 5 h with room air (n = 5 per group). Arbitrary units were expressed as the ratio of HDAC2 to GAPDH, HDAC4 to GAPDH, and HDAC4 mRNA to GAPDH (n = 5 per group). TSA 2 mg/kg was given intraperitoneally 1 h before mechanical ventilation. Data are presented as mean ± SD. (XLS) [file pone.0172571.s002.xls]

## Sheet: 工作表1
Group	total HDAC	HDAC2	HDAC4	qHDAC4
C	0.776	0.8	0.7	0.69
C	0.862	0.9	0.8	0.685
C	0.813	0.85	0.6	0.696
C	0.811	0.82	0.75	0.688
C	0.815	0.87	0.85	1
BC	0.945	1	1	1.21
BC	0.975	1.15	1.1	1.101
BC	1.083	0.85	0.9	0.861
BC	0.997	1.08	0.89	0.95
BC	1.002	0.92	1.12	0.89
B6	1.704	0.83	0.89	1.345
B6	1.492	0.73	1.1	1.431
B6	1.472	0.95	0.98	1.4
B6	1.499	0.82	0.95	1.405
B6	1.542	0.91	1.04	1.379
B30	2.253	0.9	2.7	3.404
B30	2.276	1	2.5	3.777
B30	2.363	0.85	2.3	3.67
B30	2.312	0.93	2.45	3.24
B30	2.46	0.88	2.56	3.523
B30TSA	1.621	0.63	0.9	2.823
B30TSA	1.674	0.7	1.3	1.983
B30TSA	1.599	0.53	1.1	2.4
B30TSA	1.745	0.58	0.96	2.105
B30TSA	1.513	0.66	1.24	2.699
