# Supplementary material for: Trichostatin A attenuates ventilation-augmented epithelial-mesenchymal transition in mice with bleomycin-induced acute lung injury by suppressing the Akt pathway
Source: PLoS One. 2017 Feb 24;12(2):e0172571. doi: 10.1371/journal.pone.0172571 (PMC5325309; doi:10.1371/journal.pone.0172571)
Supplement: S3 Table — Total collagen (A), and hydroxyproline (OH) (B) of lung tissue after five days of bleomycin administration were from nonventilated control mice and mice ventilated at a tidal volume of 6 mL/kg or 30 mL/kg for 5 h with room air (n = 5 per group). TSA 2 mg/kg was given intraperitoneally 1 h before mechanical ventilation. Data are presented as mean ± SD. (XLS) [file pone.0172571.s003.xls]

## Sheet: 工作表1
Group	total collagen	hydroxyproline
C	430.365	90.054
C	438.44	116.81
C	414.723	99.161
C	437.579	95.612
C	430.307	108.94
BC	483.606	223.058
BC	475.821	207.82
BC	475.377	212.011
BC	493.24	203.72
BC	482.04	225.62
B6	554.076	285.694
B6	565.444	277.741
B6	544.811	303.973
B6	547.28	281.56
B6	552.91	297.15
B30	1276.45	489.122
B30	1196.31	443.536
B30	1170.67	474.625
B30	1184.81	460.38
B30	1207.14	478.93
B30TSA	632.124	308.997
B30TSA	668.165	300.354
B30TSA	687.023	295.544
B30TSA	723.846	298.74
B30TSA	677.82	305.64
