# Supplementary material for: Trichostatin A attenuates ventilation-augmented epithelial-mesenchymal transition in mice with bleomycin-induced acute lung injury by suppressing the Akt pathway
Source: PLoS One. 2017 Feb 24;12(2):e0172571. doi: 10.1371/journal.pone.0172571 (PMC5325309; doi:10.1371/journal.pone.0172571)
Supplement: S4 Table — After five days of bleomycin treatment, real-time polymerase chain reaction of fibronectin (A), MMP-9 (B), and 1a1 (C) mRNA expression were from the lungs of nonventilated control mice and mice ventilated at a tidal volume of 6 mL/kg or 30 mL/kg for 5 h with room air (n = 5 per group). Arbitrary units were expressed as the ratio of fibronectin, MMP-9, and 1a1 mRNA to GAPDH (n = 5 per group). TSA 2 mg/kg was given intraperitoneally 1 h before mechanical ventilation. Data are presented as mean ± SD. (XLS) [file pone.0172571.s004.xls]

## Sheet: 工作表1
Group	fibronectin	MMP-9	Col 1a1
C	0.657	0.53	0.291
C	0.719	0.564	0.49
C	0.534	0.666	0.563
C	0.603	0.562	0.473
C	0.672	0.612	0.424
BC	1.038	1.128	0.753
BC	0.975	0.996	1.358
BC	0.923	1.053	0.896
BC	1.002	0.986	0.913
BC	0.956	1.132	1.092
B6	1.144	1.51	1.2
B6	1.722	1.45	1.3
B6	1.41	1.649	1.17
B6	1.398	1.402	1.139
B6	1.452	1.672	1.307
B30	3.444	2.721	3.486
B30	3	3.35	4.174
B30	3.47	3.04	2.642
B30	3.208	3.17	3.71
B30	3.514	3.69	3.649
B30TSA	3.52	4.61	2.146
B30TSA	2.452	1.965	2.102
B30TSA	1.82	2.336	2.2
B30TSA	0.183	2.08	2.06
B30TSA	0.248	2.26	2.24
