# Supplementary material for: Trichostatin A attenuates ventilation-augmented epithelial-mesenchymal transition in mice with bleomycin-induced acute lung injury by suppressing the Akt pathway
Source: PLoS One. 2017 Feb 24;12(2):e0172571. doi: 10.1371/journal.pone.0172571 (PMC5325309; doi:10.1371/journal.pone.0172571)
Supplement: S5 Table — Five days after bleomycin treatment, the fibrotic scoring (A) was quantified as the average number of 10 nonoverlapping fields in Masson’s trichrome staining of paraffin lung sections (n = 5 per group) were from nonventilated control mice and mice ventilated at a tidal volume of 6 mL/kg or 30 mL/kg for 5 h with room air. TSA 2 mg/kg was given intraperitoneally 1 h before mechanical ventilation. Data are presented as mean ± SD. (XLS) [file pone.0172571.s005.xls]

## Sheet: 工作表1
Group	fibrosis score
C	0.5
C	0.5
C	0.375
C	0.25
C	0.25
BC	1
BC	0.75
BC	0.75
BC	0.5
BC	0.75
B6	1.5
B6	1.5
B6	1.5
B6	1
B6	1.25
B30	3
B30	3
B30	2.5
B30	2
B30	2.75
B30TSA	1.8
B30TSA	2
B30TSA	1.8
B30TSA	2.2
B30TSA	1.9
