# Supplementary material for: Trichostatin A attenuates ventilation-augmented epithelial-mesenchymal transition in mice with bleomycin-induced acute lung injury by suppressing the Akt pathway
Source: PLoS One. 2017 Feb 24;12(2):e0172571. doi: 10.1371/journal.pone.0172571 (PMC5325309; doi:10.1371/journal.pone.0172571)
Supplement: S6 Table — (A) Representative micrographs (x400) with phosphorylated Akt staining of paraffin lung sections and quantification 5 days after administering bleomycin were from nonventilated control mice and mice ventilated at a tidal volume of 6 mL/kg or 30 mL/kg for 5 h with room air (n = 5 per group). (B and C) Western blots were performed using an antibody that recognize the phosphorylated Akt expression and antibodies that recognize total Akt, HDAC4, and GAPDH expression in lung tissue five days after bleomycin treatment from nonventilated control mice and mice ventilated at a tidal volume of 6 mL/kg or 30 mL/kg for 5 h with room air (n = 5 per group). Arbitrary units were expressed as the ratio of phospho-Akt to Akt and HDAC4 to GAPDH (n = 5 per group).TSA 2 mg/kg was given intraperitoneally 1 h before mechanical ventilation. Data are presented as mean ± SD. (XLS) [file pone.0172571.s006.xls]

## Sheet: 工作表1
Group	IHC-Akt	W-Akt	W-HDAC4
C	4	0.4	.
C	3	0.5	.
C	3	0.35	.
C	2	0.4	.
C	3	0.43	.
BC	6	1	1.1
BC	5	1.1	1
BC	7	0.9	0.9
BC	6	1.15	0.9
BC	6	0.86	1.1
B6	9	2.3	.
B6	8	2	.
B6	8	1.8	.
B6	9	2.1	.
B6	8	1.95	.
B30	17	3.2	2.7
B30	15	3	2.55
B30	18	2.8	2.3
B30	19	3.1	2.4
B30	19	2.95	2.55
B30TSA	8	1.8	.
B30TSA	9	1.7	.
B30TSA	10	1.9	.
B30TSA	11	1.75	.
B30TSA	11	1.85	.
B30Akt	8	1.2	2.9
B30Akt	7	1.1	2.7
B30Akt	7	1.3	2.5
B30Akt	7	1.3	2.8
B30Akt	7	1.25	2.6
