# Supplementary material for: Trichostatin A attenuates ventilation-augmented epithelial-mesenchymal transition in mice with bleomycin-induced acute lung injury by suppressing the Akt pathway
Source: PLoS One. 2017 Feb 24;12(2):e0172571. doi: 10.1371/journal.pone.0172571 (PMC5325309; doi:10.1371/journal.pone.0172571)
Supplement: S7 Table — Five days after administering bleomycin, Evans blue dye analysis (A), lung wet-to-dry-weight ratio (B), BAL fluid total protein (C), MDA (D), MMP-9 (E) and PAI-1 (F) secretion in BAL fluid, total collagen (G), and hydroxyproline (OH) of lung tissue (H) were from the lungs of nonventilated control mice, and wild type and Akt-deficient mice ventilated at a tidal volume 30 mL/kg for 5 h with room air (n = 5 per group). Data are presented as mean ± SD. (XLS) [file pone.0172571.s007.xls]

## Sheet: 工作表1
Group	EBD	WD	TP	MDA	MMP-9	PAI-1	total collagen	hydroxyproline
BC	25.542	4.2	0.251	34.262	14.981	0.34	480.606	233.058
BC	30.981	4.1	0.258	31.918	15.684	0.361	479.821	207.82
BC	27.568	4	0.248	32.26	13.473	0.39	475.377	212.011
BC	27.46	4	0.262	36.188	15.323	0.337	493.24	203.72
BC	28.54	4.2	0.255	33.741	14.845	0.356	482.04	215.62
B30	120.508	6.2	0.851	64.349	68.199	2.206	1246.45	481.122
B30	126.876	6.5	0.896	67.853	73.844	1.91	1196.31	443.536
B30	128.637	7.5	0.907	62.307	65.114	1.994	1190.67	474.625
B30	130.2	6.3	0.885	57.308	67.284	2.29	1184.81	460.38
B30	120.4	7	0.886	63.081	68.612	2.214	1217.14	471.93
B30Akt	60.487	5	0.442	40.034	36.662	0.943	542.963	247.867
B30Akt	54.139	5.3	0.398	41.829	38.711	1	597.206	228.153
B30Akt	59.234	5.1	0.421	34.504	32.201	0.857	543.46	235.777
B30Akt	61.724	5	0.402	38.312	30.031	0.873	567.207	240.65
