# Supplementary material for: Trichostatin A attenuates ventilation-augmented epithelial-mesenchymal transition in mice with bleomycin-induced acute lung injury by suppressing the Akt pathway
Source: PLoS One. 2017 Feb 24;12(2):e0172571. doi: 10.1371/journal.pone.0172571 (PMC5325309; doi:10.1371/journal.pone.0172571)
Supplement: S8 Table — After five days of bleomycin treatment, real-time polymerase chain reaction of fibronectin (A), MMP-9 (B), and 1a1 (C) mRNA expression were from the lungs of nonventilated control mice, and wild-type and Akt-deficient mice ventilated at a tidal volume of 30 mL/kg for 5 h with room air (n = 5 per group). Arbitrary units were expressed as the ratio of fibronectin, MMP-9, and 1a1 mRNA to GAPDH (n = 5 per group). The fibrotic scoring (D) was quantified as the average number of 10 nonoverlapping fields in Masson’s trichrome staining of paraffin lung sections (n = 5 per group) five days after administering bleomycin were from nonventilated control mice, and wild type and Akt-deficient mice ventilated at a tidal volume of 30 mL/kg for 5 h with room air. Data are presented as mean ± SD. (XLS) [file pone.0172571.s008.xls]

## Sheet: 工作表1
Group	fibronectin	MMP-9	Col 1a1	fibrosis score
BC	1.018	1.108	0.803	0.75
BC	0.975	0.996	1.308	1
BC	0.943	1.073	0.896	0.75
BC	1.002	0.986	0.913	0.5
BC	0.956	1.132	1.092	0.75
B30	3.484	2.751	3.496	2.5
B30	3	3.32	4.174	3
B30	3.43	3.04	2.632	3
B30	3.208	3.17	3.71	2
B30	3.514	3.69	3.649	2.75
B30Akt	2.2	2.21	1.708	1.5
B30Akt	1.629	1.87	1.507	1.5
B30Akt	1.468	1.65	1.68	1.5
B30Akt	1.393	1.69	1.596	1.1
